# Supplementary material for: Review of Parathoracaphis Takahashi, 1958 with description of a new species from China (Hemiptera, Aphididae, Hormaphidinae)
Source: Zookeys. 2016 Oct 11;(623):61–73. doi: 10.3897/zookeys.623.10205 (PMC5096396; doi:10.3897/zookeys.623.10205)
Supplement: XML Treatment for Parathoracaphis [file zookeys.623.10205-treatment1.xml]

<!DOCTYPE tp:taxon-treatment
  PUBLIC "-//TaxonX//DTD Taxonomic Treatment Publishing DTD v0 20100105//EN" "tax-treatment-NSO.dtd">
<tp:taxon-treatment xmlns:tp="http://www.plazi.org/taxpub"><tp:treatment-meta><kwd-group><label>Taxon classification</label><kwd><named-content content-type="kingdom">Animalia</named-content></kwd><kwd><named-content content-type="order">Hemiptera</named-content></kwd><kwd><named-content content-type="family">Aphididae</named-content></kwd></kwd-group><mixed-citation publication-type="journal"><person-group><name><surname>Chen</surname><given-names>Jing</given-names></name><name><surname>Jiang</surname><given-names>Li-Yun</given-names></name><name><surname>Qiao</surname><given-names>Ge-Xia</given-names></name></person-group><article-title>Review of <italic><tp:taxon-name><tp:taxon-name-part taxon-name-part-type="genus">Parathoracaphis</tp:taxon-name-part></tp:taxon-name></italic> Takahashi, 1958 with description of a new species from China (<tp:taxon-name><tp:taxon-name-part taxon-name-part-type="order">Hemiptera</tp:taxon-name-part></tp:taxon-name>, <tp:taxon-name><tp:taxon-name-part taxon-name-part-type="family">Aphididae</tp:taxon-name-part></tp:taxon-name>, <tp:taxon-name><tp:taxon-name-part taxon-name-part-type="subfamily">Hormaphidinae</tp:taxon-name-part></tp:taxon-name>)</article-title><source>Zookeys</source><day>11</day><month>10</month><year>2016</year><volume>2016</volume><issue>623</issue><fpage>61</fpage><lpage>73</lpage><pub-id pub-id-type="doi">10.3897/zookeys.623.10205</pub-id></mixed-citation></tp:treatment-meta><tp:nomenclature><tp:taxon-name>
            <tp:taxon-name-part taxon-name-part-type="genus">Parathoracaphis</tp:taxon-name-part>
          </tp:taxon-name><tp:taxon-authority>Takahashi, 1958</tp:taxon-authority><tp:nomenclature-citation-list><tp:nomenclature-citation><tp:taxon-name>
                <tp:taxon-name-part taxon-name-part-type="genus">Parathoracaphis</tp:taxon-name-part>
              </tp:taxon-name><comment>Takahashi, 1958: 13. Type species: <tp:taxon-name><tp:taxon-name-part taxon-name-part-type="genus">Thoracaphis</tp:taxon-name-part> <tp:taxon-name-part taxon-name-part-type="species">setigera</tp:taxon-name-part></tp:taxon-name> Takahashi, 1932; by original designation.</comment></tp:nomenclature-citation><tp:nomenclature-citation><tp:taxon-name>
                <tp:taxon-name-part taxon-name-part-type="genus">Hoplothoracaphis</tp:taxon-name-part>
              </tp:taxon-name><comment>Pramanick, Samanta &amp; Raychaudhuri, 1983: 1. Type species: <tp:taxon-name><tp:taxon-name-part taxon-name-part-type="genus">Hoplothoracaphis</tp:taxon-name-part> <tp:taxon-name-part taxon-name-part-type="species">manipurensis</tp:taxon-name-part></tp:taxon-name> Pramanick, Samanta &amp; Raychaudhuri, 1983; by monotypy.</comment></tp:nomenclature-citation><tp:nomenclature-citation><tp:taxon-name>
                <tp:taxon-name-part taxon-name-part-type="genus">Parathoracaphis</tp:taxon-name-part>
              </tp:taxon-name><comment>Takahashi: <xref ref-type="bibr" rid="B5">Ghosh and Raychaudhuri 1973</xref>: 486; <xref ref-type="bibr" rid="B2">Eastop and Hille Ris Lambers 1976</xref>: 336; <xref ref-type="bibr" rid="B4">Ghosh 1988</xref>: 194; <xref ref-type="bibr" rid="B14">Tao 1990</xref>: 71; <xref ref-type="bibr" rid="B1">Blackman and Eastop 1994</xref>: 799; <xref ref-type="bibr" rid="B8">Remaudière and Remaudière 1997</xref>: 188; <xref ref-type="bibr" rid="B15">Tao 1999</xref>: 22; <xref ref-type="bibr" rid="B6">Nieto Nafría et al. 2011</xref>: 305.</comment></tp:nomenclature-citation></tp:nomenclature-citation-list></tp:nomenclature><tp:treatment-sec sec-type="Generic diagnosis" id="SECID0ESHAE"><title>Generic diagnosis.</title><p>In apterae, body elongate oval, oval, or subcircular, aleyrodiform, and strongly sclerotized. Prosoma consisting of fused head, thorax, and abdominal segments I–VII, abdominal segment VIII free. Dorsum of prosoma reticulated, corrugated, convoluted, or with wax pores. Submarginal setae on dorsal prosoma distinctly <!--PageBreak-->spine-like, pointed or somewhat blunt at apices, sometimes arising from tuberculate bases. Dorsal spinal setae on prosoma minute, long and fine, or spine-like. Abdominal tergite VIII with 4 setae, similar to submarginal setae on dorsal prosoma. Eyes 3-faceted. Antennae concealed under head, 2–4-segmented. Legs short, concealed under body; tarsi small, unsegmented or 2-segmented; claws small, normal, or absent. Siphunculi absent. Cauda knobbed and constricted at base. Anal plate bilobed.</p></tp:treatment-sec><tp:treatment-sec sec-type="distribution" id="SECID0E1HAE"><title>Distribution.</title><p>China, India, Japan, Malaysia, and Thailand.</p></tp:treatment-sec><tp:treatment-sec sec-type="host" id="SECID0E6HAE"><title>Host plants.</title><p>
            <tp:taxon-name><tp:taxon-name-part taxon-name-part-type="family">Fagaceae</tp:taxon-name-part></tp:taxon-name> (<italic><tp:taxon-name><tp:taxon-name-part taxon-name-part-type="genus">Castanopsis</tp:taxon-name-part></tp:taxon-name></italic>, <italic><tp:taxon-name><tp:taxon-name-part taxon-name-part-type="genus">Cyclobalanopsis</tp:taxon-name-part></tp:taxon-name></italic>, <italic><tp:taxon-name><tp:taxon-name-part taxon-name-part-type="genus">Lithocarpus</tp:taxon-name-part></tp:taxon-name></italic>, and <italic><tp:taxon-name><tp:taxon-name-part taxon-name-part-type="genus">Quercus</tp:taxon-name-part></tp:taxon-name></italic>) and <tp:taxon-name><tp:taxon-name-part taxon-name-part-type="family">Lauraceae</tp:taxon-name-part></tp:taxon-name> (<italic><tp:taxon-name><tp:taxon-name-part taxon-name-part-type="genus">Litsea</tp:taxon-name-part></tp:taxon-name></italic>).</p></tp:treatment-sec><tp:treatment-sec sec-type="comments" id="SECID0ESJAE"><title>Comments.</title><p>Only apterous viviparous females are known. The life cycles of most species are unknown. <italic><tp:taxon-name><tp:taxon-name-part taxon-name-part-type="genus">Parathoracaphis</tp:taxon-name-part></tp:taxon-name></italic> is related to <italic><tp:taxon-name><tp:taxon-name-part taxon-name-part-type="genus">Neohormaphis</tp:taxon-name-part></tp:taxon-name></italic> Noordam, 1991 in sharing the consolidated head, thorax, and abdominal segments I–VII and spine-like submarginal setae on prosoma.</p></tp:treatment-sec><ref-list><ref id="B5"><mixed-citation xmlns:xlink="http://www.w3.org/1999/xlink" xlink:type="simple">
          <person-group><name name-style="western"><surname>Ghosh</surname><given-names>AK</given-names></name><name name-style="western"><surname>Raychaudhuri</surname><given-names>DN</given-names></name></person-group> (<year>1973</year>) <article-title>Studies on the aphids (<tp:taxon-name><tp:taxon-name-part taxon-name-part-type="suborder">Homoptera</tp:taxon-name-part></tp:taxon-name>: <tp:taxon-name><tp:taxon-name-part taxon-name-part-type="family">Aphididae</tp:taxon-name-part></tp:taxon-name>) from eastern India XV. A study of <italic><tp:taxon-name><tp:taxon-name-part taxon-name-part-type="genus">Nipponaphis</tp:taxon-name-part></tp:taxon-name></italic> Pergande and related genera with descriptions of a new genus and eight new species from eastern India. Part II.</article-title> <source>Kontyû</source> <volume>41</volume>: <fpage>477</fpage>–<lpage>496</lpage>. <ext-link xlink:type="simple" ext-link-type="uri" xlink:href="http://ci.nii.ac.jp/els/110003375133.pdf?id=ART0003850519&amp;type=pdf&amp;lang=en&amp;host=cinii&amp;order_no=&amp;ppv_type=0&amp;lang_sw=&amp;no=1470910494&amp;cp=">http://ci.nii.ac.jp/els/110003375133.pdf?id=ART0003850519&amp;type=pdf&amp;lang=en&amp;host=cinii&amp;order_no=&amp;ppv_type=0&amp;lang_sw=&amp;no=1470910494&amp;cp=</ext-link> [<date-in-citation>accessed 11.VIII.2016</date-in-citation>]</mixed-citation></ref><ref id="B2"><mixed-citation xmlns:xlink="http://www.w3.org/1999/xlink" xlink:type="simple">
          <person-group><name name-style="western"><surname>Eastop</surname><given-names>VF</given-names></name><name name-style="western"><surname>Hille Ris Lambers</surname><given-names>D</given-names></name></person-group> (<year>1976</year>) <source>Survey of the World’s Aphids</source>. <publisher-name>Dr. W. Junk b.v., Publishers</publisher-name>, <publisher-loc>The Hague</publisher-loc>, <size units="page">573 pp</size>.</mixed-citation></ref><ref id="B4"><mixed-citation xmlns:xlink="http://www.w3.org/1999/xlink" xlink:type="simple">
          <person-group><name name-style="western"><surname>Ghosh</surname><given-names>AK</given-names></name></person-group> (<year>1988</year>) <source>The Fauna of India and the Adjacent Countries (<tp:taxon-name><tp:taxon-name-part taxon-name-part-type="suborder">Homoptera</tp:taxon-name-part></tp:taxon-name>: <tp:taxon-name><tp:taxon-name-part taxon-name-part-type="superfamily">Aphidoidea</tp:taxon-name-part></tp:taxon-name>). Part 4. Subfamilies: <tp:taxon-name><tp:taxon-name-part taxon-name-part-type="subfamily">Phloeomyzinae</tp:taxon-name-part></tp:taxon-name>, <tp:taxon-name><tp:taxon-name-part taxon-name-part-type="subfamily">Anoeciinae</tp:taxon-name-part></tp:taxon-name> and <tp:taxon-name><tp:taxon-name-part taxon-name-part-type="subfamily">Hormaphidinae</tp:taxon-name-part></tp:taxon-name>.</source> <publisher-name>Zoological Survey of India</publisher-name>, <publisher-loc>Calcutta</publisher-loc>, <size units="page">429 pp</size>.</mixed-citation></ref><ref id="B14"><mixed-citation xmlns:xlink="http://www.w3.org/1999/xlink" xlink:type="simple">
          <person-group><name name-style="western"><surname>Tao</surname><given-names>CC</given-names></name></person-group> (<year>1990</year>) <source>Aphid-Fauna of Taiwan Province, China.</source> <publisher-name>Taiwan Provincial Museum</publisher-name>, <publisher-loc>Taipei</publisher-loc>, <size units="page">327 pp</size>.</mixed-citation></ref><ref id="B1"><mixed-citation xmlns:xlink="http://www.w3.org/1999/xlink" xlink:type="simple">
          <person-group><name name-style="western"><surname>Blackman</surname><given-names>RL</given-names></name><name name-style="western"><surname>Eastop</surname><given-names>VF</given-names></name></person-group> (<year>1994</year>) <source>Aphids on the World’s Trees. An Identification and Information Guide.</source> <publisher-name>CAB International</publisher-name>, <publisher-loc>Wallingford, in association with the Natural History Museum, London</publisher-loc>, <size units="page">987 pp</size>. <ext-link xlink:type="simple" ext-link-type="uri" xlink:href="http://www.aphidsonworldsplants.info/">http://www.aphidsonworldsplants.info/</ext-link> [<date-in-citation>accessed 11.VIII.2016</date-in-citation>]</mixed-citation></ref><ref id="B8"><mixed-citation xmlns:xlink="http://www.w3.org/1999/xlink" xlink:type="simple">
          <person-group><name name-style="western"><surname>Remaudière</surname><given-names>G</given-names></name><name name-style="western"><surname>Remaudière</surname><given-names>M</given-names></name></person-group> (<year>1997</year>) <source>Catalogue of the World’s <tp:taxon-name><tp:taxon-name-part taxon-name-part-type="family">Aphididae</tp:taxon-name-part></tp:taxon-name>. <tp:taxon-name><tp:taxon-name-part taxon-name-part-type="suborder">Homoptera</tp:taxon-name-part></tp:taxon-name><tp:taxon-name><tp:taxon-name-part taxon-name-part-type="superfamily">Aphidoidea</tp:taxon-name-part></tp:taxon-name>.</source> <publisher-name>Institut National de la Recherche Agronomique</publisher-name>, <publisher-loc>Paris</publisher-loc>, <size units="page">473 pp</size>.</mixed-citation></ref><ref id="B15"><mixed-citation xmlns:xlink="http://www.w3.org/1999/xlink" xlink:type="simple">
          <person-group><name name-style="western"><surname>Tao</surname><given-names>CC</given-names></name></person-group> (<year>1999</year>) <article-title>List of <tp:taxon-name><tp:taxon-name-part taxon-name-part-type="superfamily">Aphidoidea</tp:taxon-name-part></tp:taxon-name> (<tp:taxon-name><tp:taxon-name-part taxon-name-part-type="suborder">Homoptera</tp:taxon-name-part></tp:taxon-name>) of China.</article-title> <source>Taiwan Agricultural Research Institute Special Publication</source> <volume>77</volume>: <fpage>1</fpage>–<lpage>144</lpage>.</mixed-citation></ref><ref id="B6"><mixed-citation xmlns:xlink="http://www.w3.org/1999/xlink" xlink:type="simple">
          <person-group><name name-style="western"><surname>Nieto Nafría</surname><given-names>JM</given-names></name><name name-style="western"><surname>Favret</surname><given-names>C</given-names></name><name name-style="western"><surname>Akimoto</surname><given-names>S</given-names></name><name name-style="western"><surname>Barbagallo</surname><given-names>S</given-names></name><name name-style="western"><surname>Chakrabarti</surname><given-names>S</given-names></name><name name-style="western"><surname>Mier Durante</surname><given-names>MP</given-names></name><name name-style="western"><surname>Miller</surname><given-names>GL</given-names></name><name name-style="western"><surname>Qiao</surname><given-names>G</given-names></name><name name-style="western"><surname>Sano</surname><given-names>M</given-names></name><name name-style="western"><surname>Pérez Hidalgo</surname><given-names>N</given-names></name><name name-style="western"><surname>Stekolshchikov</surname><given-names>AV</given-names></name><name name-style="western"><surname>Wegierek</surname><given-names>P</given-names></name></person-group> (<year>2011</year>) <article-title>Register of genus-group taxa of <tp:taxon-name><tp:taxon-name-part taxon-name-part-type="superfamily">Aphidoidea</tp:taxon-name-part></tp:taxon-name>.</article-title> In: <person-group><name name-style="western"><surname>Nieto Nafría</surname><given-names>JM</given-names></name><name name-style="western"><surname>Favret</surname><given-names>C</given-names></name></person-group> (<role>Eds</role>) <source>Registers of Family-Group and Genus-Group Taxa of <tp:taxon-name><tp:taxon-name-part taxon-name-part-type="superfamily">Aphidoidea</tp:taxon-name-part></tp:taxon-name> (<tp:taxon-name><tp:taxon-name-part taxon-name-part-type="order">Hemiptera</tp:taxon-name-part></tp:taxon-name><tp:taxon-name><tp:taxon-name-part taxon-name-part-type="suborder">Sternorrhyncha</tp:taxon-name-part></tp:taxon-name>)</source>. <publisher-name>Universidad der León</publisher-name>, <publisher-loc>Área de Publicaciones, León</publisher-loc>, <fpage>81</fpage>–<lpage>404</lpage>.</mixed-citation></ref></ref-list></tp:taxon-treatment>
