# Supplementary material for: Review of Parathoracaphis Takahashi, 1958 with description of a new species from China (Hemiptera, Aphididae, Hormaphidinae)
Source: Zookeys. 2016 Oct 11;(623):61–73. doi: 10.3897/zookeys.623.10205 (PMC5096396; doi:10.3897/zookeys.623.10205)
Supplement: XML Treatment for Parathoracaphis gooti [file zookeys.623.10205-treatment4.xml]

<!DOCTYPE tp:taxon-treatment
  PUBLIC "-//TaxonX//DTD Taxonomic Treatment Publishing DTD v0 20100105//EN" "tax-treatment-NSO.dtd">
<tp:taxon-treatment xmlns:tp="http://www.plazi.org/taxpub"><tp:treatment-meta><kwd-group><label>Taxon classification</label><kwd><named-content content-type="kingdom">Animalia</named-content></kwd><kwd><named-content content-type="order">Hemiptera</named-content></kwd><kwd><named-content content-type="family">Aphididae</named-content></kwd></kwd-group><mixed-citation publication-type="journal"><person-group><name><surname>Chen</surname><given-names>Jing</given-names></name><name><surname>Jiang</surname><given-names>Li-Yun</given-names></name><name><surname>Qiao</surname><given-names>Ge-Xia</given-names></name></person-group><article-title>Review of <italic><tp:taxon-name><tp:taxon-name-part taxon-name-part-type="genus">Parathoracaphis</tp:taxon-name-part></tp:taxon-name></italic> Takahashi, 1958 with description of a new species from China (<tp:taxon-name><tp:taxon-name-part taxon-name-part-type="order">Hemiptera</tp:taxon-name-part></tp:taxon-name>, <tp:taxon-name><tp:taxon-name-part taxon-name-part-type="family">Aphididae</tp:taxon-name-part></tp:taxon-name>, <tp:taxon-name><tp:taxon-name-part taxon-name-part-type="subfamily">Hormaphidinae</tp:taxon-name-part></tp:taxon-name>)</article-title><source>Zookeys</source><day>11</day><month>10</month><year>2016</year><volume>2016</volume><issue>623</issue><fpage>61</fpage><lpage>73</lpage><pub-id pub-id-type="doi">10.3897/zookeys.623.10205</pub-id></mixed-citation></tp:treatment-meta><tp:nomenclature><tp:taxon-name>
            <tp:taxon-name-part taxon-name-part-type="genus">Parathoracaphis</tp:taxon-name-part>
            <tp:taxon-name-part taxon-name-part-type="species">gooti</tp:taxon-name-part>
          </tp:taxon-name><tp:taxon-authority>(Takahashi, 1950)</tp:taxon-authority><tp:nomenclature-citation-list><tp:nomenclature-citation><tp:taxon-name>
                <tp:taxon-name-part taxon-name-part-type="genus">Thoracaphis</tp:taxon-name-part> <tp:taxon-name-part taxon-name-part-type="species">gooti</tp:taxon-name-part></tp:taxon-name><comment>Takahashi, 1950: 605.</comment></tp:nomenclature-citation><tp:nomenclature-citation><tp:taxon-name>
                <tp:taxon-name-part taxon-name-part-type="genus">Parathoracaphis</tp:taxon-name-part> <tp:taxon-name-part taxon-name-part-type="species">gooti</tp:taxon-name-part></tp:taxon-name><comment>: <xref ref-type="bibr" rid="B2">Eastop and Hille Ris Lambers 1976</xref>: 336; <xref ref-type="bibr" rid="B1">Blackman and Eastop 1994</xref>: 799; <xref ref-type="bibr" rid="B8">Remaudière and Remaudière 1997</xref>: 188.</comment></tp:nomenclature-citation></tp:nomenclature-citation-list></tp:nomenclature><tp:treatment-sec sec-type="distribution" id="SECID0ECUAE"><title>Distribution.</title><p>Malaysia.</p></tp:treatment-sec><tp:treatment-sec sec-type="host" id="SECID0EHUAE"><title>Host plant.</title><p>
            <italic><tp:taxon-name><tp:taxon-name-part taxon-name-part-type="genus">Quercus</tp:taxon-name-part></tp:taxon-name></italic> sp.</p></tp:treatment-sec><tp:treatment-sec sec-type="biology" id="SECID0EUUAE"><title>Biology.</title><p>Infesting the undersides of leaves of host plant (<xref ref-type="bibr" rid="B12">Takahashi 1950</xref>). The life cycle is unknown.</p></tp:treatment-sec><tp:treatment-sec sec-type="comments" id="SECID0E5UAE"><title>Comments.</title><p>Known only from the original description. The figure in <xref ref-type="bibr" rid="B12">Takahashi (1950)</xref> indicates that the dorsal prosoma of this species has 16 pairs of spine-like submarginal setae and 5 pairs of long and fine spinal setae, a pair of submarginal setae on head dorsum located near the front end, and 2 pairs between the eyes. The original description mentioned that the antennae of <italic><tp:taxon-name><tp:taxon-name-part taxon-name-part-type="genus">Parathoracaphis</tp:taxon-name-part> <tp:taxon-name-part taxon-name-part-type="species">gooti</tp:taxon-name-part></tp:taxon-name></italic> are 3- or 4-segmented, the tarsi are distinctly 2-segmented, and the claws are slender.</p></tp:treatment-sec><ref-list><ref id="B2"><mixed-citation xmlns:xlink="http://www.w3.org/1999/xlink" xlink:type="simple">
          <person-group><name name-style="western"><surname>Eastop</surname><given-names>VF</given-names></name><name name-style="western"><surname>Hille Ris Lambers</surname><given-names>D</given-names></name></person-group> (<year>1976</year>) <source>Survey of the World’s Aphids</source>. <publisher-name>Dr. W. Junk b.v., Publishers</publisher-name>, <publisher-loc>The Hague</publisher-loc>, <size units="page">573 pp</size>.</mixed-citation></ref><ref id="B1"><mixed-citation xmlns:xlink="http://www.w3.org/1999/xlink" xlink:type="simple">
          <person-group><name name-style="western"><surname>Blackman</surname><given-names>RL</given-names></name><name name-style="western"><surname>Eastop</surname><given-names>VF</given-names></name></person-group> (<year>1994</year>) <source>Aphids on the World’s Trees. An Identification and Information Guide.</source> <publisher-name>CAB International</publisher-name>, <publisher-loc>Wallingford, in association with the Natural History Museum, London</publisher-loc>, <size units="page">987 pp</size>. <ext-link xlink:type="simple" ext-link-type="uri" xlink:href="http://www.aphidsonworldsplants.info/">http://www.aphidsonworldsplants.info/</ext-link> [<date-in-citation>accessed 11.VIII.2016</date-in-citation>]</mixed-citation></ref><ref id="B8"><mixed-citation xmlns:xlink="http://www.w3.org/1999/xlink" xlink:type="simple">
          <person-group><name name-style="western"><surname>Remaudière</surname><given-names>G</given-names></name><name name-style="western"><surname>Remaudière</surname><given-names>M</given-names></name></person-group> (<year>1997</year>) <source>Catalogue of the World’s <tp:taxon-name><tp:taxon-name-part taxon-name-part-type="family">Aphididae</tp:taxon-name-part></tp:taxon-name>. <tp:taxon-name><tp:taxon-name-part taxon-name-part-type="suborder">Homoptera</tp:taxon-name-part></tp:taxon-name><tp:taxon-name><tp:taxon-name-part taxon-name-part-type="superfamily">Aphidoidea</tp:taxon-name-part></tp:taxon-name>.</source> <publisher-name>Institut National de la Recherche Agronomique</publisher-name>, <publisher-loc>Paris</publisher-loc>, <size units="page">473 pp</size>.</mixed-citation></ref><ref id="B12"><mixed-citation xmlns:xlink="http://www.w3.org/1999/xlink" xlink:type="simple">
          <person-group><name name-style="western"><surname>Takahashi</surname><given-names>R</given-names></name></person-group> (<year>1950</year>) <article-title>List of the <tp:taxon-name><tp:taxon-name-part taxon-name-part-type="family">Aphididae</tp:taxon-name-part></tp:taxon-name> of the Malay Peninsula, with descriptions of new species (<tp:taxon-name><tp:taxon-name-part taxon-name-part-type="suborder">Homoptera</tp:taxon-name-part></tp:taxon-name>).</article-title> <source>Annals of the Entomological Society of America</source> <volume>43</volume>: <fpage>587</fpage>–<lpage>607</lpage>. doi: <ext-link xlink:type="simple" ext-link-type="doi" xlink:href="10.1093/aesa/43.4.587">10.1093/aesa/43.4.587</ext-link></mixed-citation></ref></ref-list></tp:taxon-treatment>
