# Supplementary material for: Review of Parathoracaphis Takahashi, 1958 with description of a new species from China (Hemiptera, Aphididae, Hormaphidinae)
Source: Zookeys. 2016 Oct 11;(623):61–73. doi: 10.3897/zookeys.623.10205 (PMC5096396; doi:10.3897/zookeys.623.10205)
Supplement: XML Treatment for Parathoracaphis manipurensis [file zookeys.623.10205-treatment6.xml]

<!DOCTYPE tp:taxon-treatment
  PUBLIC "-//TaxonX//DTD Taxonomic Treatment Publishing DTD v0 20100105//EN" "tax-treatment-NSO.dtd">
<tp:taxon-treatment xmlns:tp="http://www.plazi.org/taxpub"><tp:treatment-meta><kwd-group><label>Taxon classification</label><kwd><named-content content-type="kingdom">Animalia</named-content></kwd><kwd><named-content content-type="order">Hemiptera</named-content></kwd><kwd><named-content content-type="family">Aphididae</named-content></kwd></kwd-group><mixed-citation publication-type="journal"><person-group><name><surname>Chen</surname><given-names>Jing</given-names></name><name><surname>Jiang</surname><given-names>Li-Yun</given-names></name><name><surname>Qiao</surname><given-names>Ge-Xia</given-names></name></person-group><article-title>Review of <italic><tp:taxon-name><tp:taxon-name-part taxon-name-part-type="genus">Parathoracaphis</tp:taxon-name-part></tp:taxon-name></italic> Takahashi, 1958 with description of a new species from China (<tp:taxon-name><tp:taxon-name-part taxon-name-part-type="order">Hemiptera</tp:taxon-name-part></tp:taxon-name>, <tp:taxon-name><tp:taxon-name-part taxon-name-part-type="family">Aphididae</tp:taxon-name-part></tp:taxon-name>, <tp:taxon-name><tp:taxon-name-part taxon-name-part-type="subfamily">Hormaphidinae</tp:taxon-name-part></tp:taxon-name>)</article-title><source>Zookeys</source><day>11</day><month>10</month><year>2016</year><volume>2016</volume><issue>623</issue><fpage>61</fpage><lpage>73</lpage><pub-id pub-id-type="doi">10.3897/zookeys.623.10205</pub-id></mixed-citation></tp:treatment-meta><tp:nomenclature><tp:taxon-name>
            <tp:taxon-name-part taxon-name-part-type="genus">Parathoracaphis</tp:taxon-name-part>
            <tp:taxon-name-part taxon-name-part-type="species">manipurensis</tp:taxon-name-part>
          </tp:taxon-name><tp:taxon-authority>(Pramanick, Samanta &amp; Raychaudhuri, 1983)</tp:taxon-authority><xref ref-type="fig" rid="F1">Figs 1–3</xref><tp:nomenclature-citation-list><tp:nomenclature-citation><tp:taxon-name>
                <tp:taxon-name-part taxon-name-part-type="genus">Hoplothoracaphis</tp:taxon-name-part> <tp:taxon-name-part taxon-name-part-type="species">manipurensis</tp:taxon-name-part></tp:taxon-name><comment>Pramanick, Samanta &amp; Raychaudhuri, 1983: 2.</comment></tp:nomenclature-citation><tp:nomenclature-citation><tp:taxon-name>
                <tp:taxon-name-part taxon-name-part-type="genus">Parathoracaphis</tp:taxon-name-part> <tp:taxon-name-part taxon-name-part-type="species">manipurensis</tp:taxon-name-part></tp:taxon-name><comment>: <xref ref-type="bibr" rid="B4">Ghosh 1988</xref>: 196; <xref ref-type="bibr" rid="B8">Remaudière and Remaudière 1997</xref>: 188.</comment></tp:nomenclature-citation></tp:nomenclature-citation-list></tp:nomenclature><tp:treatment-sec sec-type="material" id="SECID0ET3AE"><title>Specimens examined.</title><p>One apterous viviparous female, <bold>CHINA</bold>: Yunnan (Chuxiong City, Mt. Zixi), 22 Oct 2010, No. 24888, on <italic><tp:taxon-name><tp:taxon-name-part taxon-name-part-type="genus">Castanopsis</tp:taxon-name-part></tp:taxon-name></italic> sp., coll. X.L. Huang (<abbrev xmlns:xlink="http://www.w3.org/1999/xlink" content-type="institution" xlink:title="National Zoological Museum of China, Institute of Zoology, Chinese Academy of Sciences, Beijing, China" id="ABBRID0EC4AE" xlink:type="simple">NZMC</abbrev>); 1 apterous viviparous female, <bold>CHINA</bold>: Yunnan (Chuxiong City, Mt. Zixi), 22 Oct 2010, No. 24894, on <tp:taxon-name><tp:taxon-name-part taxon-name-part-type="family">Fagaceae</tp:taxon-name-part></tp:taxon-name>, coll. X.L. Huang (<abbrev xmlns:xlink="http://www.w3.org/1999/xlink" content-type="institution" xlink:title="National Zoological Museum of China, Institute of Zoology, Chinese Academy of Sciences, Beijing, China" id="ABBRID0EO4AE" xlink:type="simple">NZMC</abbrev>).</p></tp:treatment-sec><tp:treatment-sec sec-type="distribution" id="SECID0ET4AE"><title>Distribution.</title><p>China (Yunnan), India.</p></tp:treatment-sec><tp:treatment-sec sec-type="host" id="SECID0EY4AE"><title>Host plants.</title><p>
            <italic><tp:taxon-name><tp:taxon-name-part taxon-name-part-type="genus">Castanopsis</tp:taxon-name-part></tp:taxon-name></italic> sp. and <italic><tp:taxon-name><tp:taxon-name-part taxon-name-part-type="genus">Litsea</tp:taxon-name-part> <tp:taxon-name-part taxon-name-part-type="species">sebifera</tp:taxon-name-part></tp:taxon-name></italic>.</p></tp:treatment-sec><tp:treatment-sec sec-type="biology" id="SECID0EP5AE"><title>Biology.</title><p>Forming large colonies on the undersides of leaves of host plant, attended by ants sometimes (Fig. <xref ref-type="fig" rid="F1">2</xref>). Apterous adults bear much filiform and flocculent wax (Fig. <xref ref-type="fig" rid="F1">3</xref>). The life cycle is unknown.</p><fig id="F1" position="float" orientation="portrait"><label>Figures 1–3.</label><caption><p>
          <italic><tp:taxon-name><tp:taxon-name-part taxon-name-part-type="genus">Parathoracaphis</tp:taxon-name-part> <tp:taxon-name-part taxon-name-part-type="species">manipurensis</tp:taxon-name-part></tp:taxon-name></italic> (Pramanick, Samanta &amp; Raychaudhuri). <bold>1</bold> Dorsal view of body of apterous viviparous female <bold>2</bold> a dense colony on underside of leaf of <italic><tp:taxon-name><tp:taxon-name-part taxon-name-part-type="genus">Castanopsis</tp:taxon-name-part></tp:taxon-name></italic> sp. <bold>3</bold> apterous adults in life, covered with much wax (<bold>2, 3</bold>: Mt. Zixi, Yunnan, China; 22 Oct 2010). Scale bar: 0.10 mm.</p></caption><graphic xmlns:xlink="http://www.w3.org/1999/xlink" xlink:href="zookeys-623-061-g001.jpg" position="float" orientation="portrait" xlink:type="simple" id="oo_106026.jpg"/></fig></tp:treatment-sec><tp:treatment-sec sec-type="comments" id="SECID0EEAAG"><title>Comments.</title><p>
            <xref ref-type="bibr" rid="B4">Ghosh (1988)</xref> described an apterous morph on <italic><tp:taxon-name><tp:taxon-name-part taxon-name-part-type="genus">Amaranthus</tp:taxon-name-part></tp:taxon-name></italic> sp. (<tp:taxon-name><tp:taxon-name-part taxon-name-part-type="family">Amaranthaceae</tp:taxon-name-part></tp:taxon-name>) as a fundatrix of <italic><tp:taxon-name><tp:taxon-name-part taxon-name-part-type="genus">Parathoracaphis</tp:taxon-name-part> <tp:taxon-name-part taxon-name-part-type="species">manipurensis</tp:taxon-name-part></tp:taxon-name></italic>. However, the specimen was not collected at the type locality, no life cycle observations were conducted, and <italic><tp:taxon-name><tp:taxon-name-part taxon-name-part-type="genus">Amaranthus</tp:taxon-name-part></tp:taxon-name></italic> sp. is unlikely to be a primary host plant of <tp:taxon-name><tp:taxon-name-part taxon-name-part-type="tribe">Nipponaphidini</tp:taxon-name-part></tp:taxon-name> species. Additionally, the presence of siphunculi suggests that it does not belong in <italic><tp:taxon-name><tp:taxon-name-part taxon-name-part-type="genus">Parathoracaphis</tp:taxon-name-part></tp:taxon-name></italic>.</p><!--PageBreak--></tp:treatment-sec><ref-list><ref id="B4"><mixed-citation xmlns:xlink="http://www.w3.org/1999/xlink" xlink:type="simple">
          <person-group><name name-style="western"><surname>Ghosh</surname><given-names>AK</given-names></name></person-group> (<year>1988</year>) <source>The Fauna of India and the Adjacent Countries (<tp:taxon-name><tp:taxon-name-part taxon-name-part-type="suborder">Homoptera</tp:taxon-name-part></tp:taxon-name>: <tp:taxon-name><tp:taxon-name-part taxon-name-part-type="superfamily">Aphidoidea</tp:taxon-name-part></tp:taxon-name>). Part 4. Subfamilies: <tp:taxon-name><tp:taxon-name-part taxon-name-part-type="subfamily">Phloeomyzinae</tp:taxon-name-part></tp:taxon-name>, <tp:taxon-name><tp:taxon-name-part taxon-name-part-type="subfamily">Anoeciinae</tp:taxon-name-part></tp:taxon-name> and <tp:taxon-name><tp:taxon-name-part taxon-name-part-type="subfamily">Hormaphidinae</tp:taxon-name-part></tp:taxon-name>.</source> <publisher-name>Zoological Survey of India</publisher-name>, <publisher-loc>Calcutta</publisher-loc>, <size units="page">429 pp</size>.</mixed-citation></ref><ref id="B8"><mixed-citation xmlns:xlink="http://www.w3.org/1999/xlink" xlink:type="simple">
          <person-group><name name-style="western"><surname>Remaudière</surname><given-names>G</given-names></name><name name-style="western"><surname>Remaudière</surname><given-names>M</given-names></name></person-group> (<year>1997</year>) <source>Catalogue of the World’s <tp:taxon-name><tp:taxon-name-part taxon-name-part-type="family">Aphididae</tp:taxon-name-part></tp:taxon-name>. <tp:taxon-name><tp:taxon-name-part taxon-name-part-type="suborder">Homoptera</tp:taxon-name-part></tp:taxon-name><tp:taxon-name><tp:taxon-name-part taxon-name-part-type="superfamily">Aphidoidea</tp:taxon-name-part></tp:taxon-name>.</source> <publisher-name>Institut National de la Recherche Agronomique</publisher-name>, <publisher-loc>Paris</publisher-loc>, <size units="page">473 pp</size>.</mixed-citation></ref></ref-list></tp:taxon-treatment>
