# Supplementary material for: Review of Parathoracaphis Takahashi, 1958 with description of a new species from China (Hemiptera, Aphididae, Hormaphidinae)
Source: Zookeys. 2016 Oct 11;(623):61–73. doi: 10.3897/zookeys.623.10205 (PMC5096396; doi:10.3897/zookeys.623.10205)
Supplement: XML Treatment for Parathoracaphis setigera [file zookeys.623.10205-treatment7.xml]

<!DOCTYPE tp:taxon-treatment
  PUBLIC "-//TaxonX//DTD Taxonomic Treatment Publishing DTD v0 20100105//EN" "tax-treatment-NSO.dtd">
<tp:taxon-treatment xmlns:tp="http://www.plazi.org/taxpub"><tp:treatment-meta><kwd-group><label>Taxon classification</label><kwd><named-content content-type="kingdom">Animalia</named-content></kwd><kwd><named-content content-type="order">Hemiptera</named-content></kwd><kwd><named-content content-type="family">Aphididae</named-content></kwd></kwd-group><mixed-citation publication-type="journal"><person-group><name><surname>Chen</surname><given-names>Jing</given-names></name><name><surname>Jiang</surname><given-names>Li-Yun</given-names></name><name><surname>Qiao</surname><given-names>Ge-Xia</given-names></name></person-group><article-title>Review of <italic><tp:taxon-name><tp:taxon-name-part taxon-name-part-type="genus">Parathoracaphis</tp:taxon-name-part></tp:taxon-name></italic> Takahashi, 1958 with description of a new species from China (<tp:taxon-name><tp:taxon-name-part taxon-name-part-type="order">Hemiptera</tp:taxon-name-part></tp:taxon-name>, <tp:taxon-name><tp:taxon-name-part taxon-name-part-type="family">Aphididae</tp:taxon-name-part></tp:taxon-name>, <tp:taxon-name><tp:taxon-name-part taxon-name-part-type="subfamily">Hormaphidinae</tp:taxon-name-part></tp:taxon-name>)</article-title><source>Zookeys</source><day>11</day><month>10</month><year>2016</year><volume>2016</volume><issue>623</issue><fpage>61</fpage><lpage>73</lpage><pub-id pub-id-type="doi">10.3897/zookeys.623.10205</pub-id></mixed-citation></tp:treatment-meta><tp:nomenclature><tp:taxon-name>
            <tp:taxon-name-part taxon-name-part-type="genus">Parathoracaphis</tp:taxon-name-part>
            <tp:taxon-name-part taxon-name-part-type="species">setigera</tp:taxon-name-part>
          </tp:taxon-name><tp:taxon-authority>(Takahashi, 1932)</tp:taxon-authority><xref ref-type="fig" rid="F2">Figs 4–7</xref><xref ref-type="fig" rid="F3">, 11</xref><!--PageBreak--><tp:nomenclature-citation-list><tp:nomenclature-citation><tp:taxon-name>
                <tp:taxon-name-part taxon-name-part-type="genus">Thoracaphis</tp:taxon-name-part> <tp:taxon-name-part taxon-name-part-type="species">setigera</tp:taxon-name-part></tp:taxon-name><comment>Takahashi, 1932: 72.</comment></tp:nomenclature-citation><tp:nomenclature-citation><tp:taxon-name>
                <tp:taxon-name-part taxon-name-part-type="genus">Parathoracaphis</tp:taxon-name-part> <tp:taxon-name-part taxon-name-part-type="species">setigera</tp:taxon-name-part></tp:taxon-name><comment>: <xref ref-type="bibr" rid="B13">Takahashi 1958</xref>: 14; <xref ref-type="bibr" rid="B5">Ghosh and Raychaudhuri 1973</xref>: 486; <xref ref-type="bibr" rid="B2">Eastop and Hille Ris Lambers 1976</xref>: 336; <xref ref-type="bibr" rid="B14">Tao 1990</xref>: 71; <xref ref-type="bibr" rid="B1">Blackman and Eastop 1994</xref>: 799; <xref ref-type="bibr" rid="B8">Remaudière and Remaudière 1997</xref>: 188; <xref ref-type="bibr" rid="B15">Tao 1999</xref>: 22.</comment></tp:nomenclature-citation></tp:nomenclature-citation-list></tp:nomenclature><tp:treatment-sec sec-type="material" id="SECID0EUEAG"><title>Specimens examined.</title><p>Two apterous viviparous females, <bold>CHINA</bold>: Yunnan (Kunming City, <named-content xmlns:xlink="http://www.w3.org/1999/xlink" content-type="dwc:verbatimCoordinates" xlink:type="simple"><named-content content-type="geo-json" specific-use="{&#34;type&#34;:&#34;Point&#34;,&#34;coordinates&#34;:[102.746500,25.140700]}" id="NCID0E6EAG" xlink:type="simple">25.1407°N, 102.7465°E</named-content></named-content>, altitude 1910 m), 18 Nov 2009, No. 23861, on <italic><tp:taxon-name><tp:taxon-name-part taxon-name-part-type="genus">Quercus</tp:taxon-name-part></tp:taxon-name></italic> sp., coll. J. Chen and Z.H. Luo (<abbrev xmlns:xlink="http://www.w3.org/1999/xlink" content-type="institution" xlink:title="National Zoological Museum of China, Institute of Zoology, Chinese Academy of Sciences, Beijing, China" id="ABBRID0ELFAG" xlink:type="simple">NZMC</abbrev>); 16 apterous viviparous females, <bold>CHINA</bold>: Yunnan (Kunming City, <named-content xmlns:xlink="http://www.w3.org/1999/xlink" content-type="dwc:verbatimCoordinates" xlink:type="simple"><named-content content-type="geo-json" specific-use="{&#34;type&#34;:&#34;Point&#34;,&#34;coordinates&#34;:[102.772600,25.060000]}" id="NCID0EVFAG" xlink:type="simple">25.0600°N, 102.7726°E</named-content></named-content>, altitude 2000 m), 5 Dec 2009, No. 24111, on <italic><tp:taxon-name><tp:taxon-name-part taxon-name-part-type="genus">Quercus</tp:taxon-name-part></tp:taxon-name></italic> sp., coll. J. Chen and Z.H. Luo (<abbrev xmlns:xlink="http://www.w3.org/1999/xlink" content-type="institution" xlink:title="National Zoological Museum of China, Institute of Zoology, Chinese Academy of Sciences, Beijing, China" id="ABBRID0EBGAG" xlink:type="simple">NZMC</abbrev>); 17 apterous <!--PageBreak-->viviparous females, <bold>CHINA</bold>: Taiwan (Urai), 6 Sept 1931, No. Y7903, on <italic><tp:taxon-name><tp:taxon-name-part taxon-name-part-type="genus">Quercus</tp:taxon-name-part></tp:taxon-name></italic> sp., coll. R. Takahashi (<abbrev xmlns:xlink="http://www.w3.org/1999/xlink" content-type="institution" xlink:title="National Zoological Museum of China, Institute of Zoology, Chinese Academy of Sciences, Beijing, China" id="ABBRID0ERGAG" xlink:type="simple">NZMC</abbrev>).</p></tp:treatment-sec><tp:treatment-sec sec-type="distribution" id="SECID0EWGAG"><title>Distribution.</title><p>China (Sichuan, Taiwan, and Yunnan), Japan.</p></tp:treatment-sec><tp:treatment-sec sec-type="host" id="SECID0E2GAG"><title>Host plants.</title><p>
            <italic><tp:taxon-name><tp:taxon-name-part taxon-name-part-type="genus">Cyclobalanopsis</tp:taxon-name-part> <tp:taxon-name-part taxon-name-part-type="species">gilva</tp:taxon-name-part></tp:taxon-name></italic>, <italic><tp:taxon-name><tp:taxon-name-part taxon-name-part-type="genus">Lithocarpus</tp:taxon-name-part></tp:taxon-name></italic> sp., <italic><tp:taxon-name><tp:taxon-name-part taxon-name-part-type="genus">Quercus</tp:taxon-name-part> <tp:taxon-name-part taxon-name-part-type="species">glauca</tp:taxon-name-part></tp:taxon-name></italic>, and <italic><tp:taxon-name><tp:taxon-name-part taxon-name-part-type="genus">Quercus</tp:taxon-name-part> <tp:taxon-name-part taxon-name-part-type="species">myrsinaefolia</tp:taxon-name-part></tp:taxon-name></italic>.</p></tp:treatment-sec><tp:treatment-sec sec-type="biology" id="SECID0EGIAG"><title>Biology.</title><p>Apterae are scattered on the undersides of leaves of host plant, with a circle of thin and curved wax filaments along the margin of body and two rather long wax filaments at the hind end of body (Fig. <xref ref-type="fig" rid="F2">7</xref>). In Japan, apterae occur on undersides of leaves of <italic><tp:taxon-name><tp:taxon-name-part taxon-name-part-type="genus">Quercus</tp:taxon-name-part></tp:taxon-name></italic> throughout the year (<xref ref-type="bibr" rid="B13">Takahashi 1958</xref>).</p><fig id="F2" position="float" orientation="portrait"><label>Figures 4–7.</label><caption><p>
          <italic><tp:taxon-name><tp:taxon-name-part taxon-name-part-type="genus">Parathoracaphis</tp:taxon-name-part> <tp:taxon-name-part taxon-name-part-type="species">setigera</tp:taxon-name-part></tp:taxon-name></italic> (Takahashi). Apterous viviparous female: <bold>4</bold> dorsal view of body <bold>5</bold> submarginal setae on head dorsum <bold>6</bold> branched linear markings on marginal area of prosoma dorsum <bold>7</bold> apterous adult on underside of leaf of <italic><tp:taxon-name><tp:taxon-name-part taxon-name-part-type="genus">Quercus</tp:taxon-name-part></tp:taxon-name></italic> sp., bearing wax filaments marginally (Kunming, Yunnan, China; 5 Dec 2009). Scale bars: 0.10 mm.</p></caption><graphic xmlns:xlink="http://www.w3.org/1999/xlink" xlink:href="zookeys-623-061-g002.jpg" position="float" orientation="portrait" xlink:type="simple" id="oo_106027.jpg"/></fig></tp:treatment-sec><tp:treatment-sec><!--Section generated to contain objects referenced in tp:taxon-treatment.--><fig id="F3" position="float" orientation="portrait"><label>Figures 8–11.</label><caption><p>
          <bold>8–9</bold> <italic><tp:taxon-name><tp:taxon-name-part taxon-name-part-type="genus">Parathoracaphis</tp:taxon-name-part> <tp:taxon-name-part taxon-name-part-type="species">spinapilosa</tp:taxon-name-part></tp:taxon-name></italic> sp. n. Apterous viviparous female: <bold>8</bold> dorsal view of body <bold>9</bold> antenna <bold>10–11</bold> Frontal seta: <bold>10</bold> <italic><tp:taxon-name><tp:taxon-name-part taxon-name-part-type="genus">Parathoracaphis</tp:taxon-name-part> <tp:taxon-name-part taxon-name-part-type="species">spinapilosa</tp:taxon-name-part></tp:taxon-name></italic> sp. n. <bold>11</bold> <italic><tp:taxon-name><tp:taxon-name-part taxon-name-part-type="genus">Parathoracaphis</tp:taxon-name-part> <tp:taxon-name-part taxon-name-part-type="species">setigera</tp:taxon-name-part></tp:taxon-name></italic>. Scale bars: 0.10 mm.</p></caption><graphic xmlns:xlink="http://www.w3.org/1999/xlink" xlink:href="zookeys-623-061-g003.jpg" position="float" orientation="portrait" xlink:type="simple" id="oo_106028.jpg"/></fig></tp:treatment-sec><ref-list><ref id="B13"><mixed-citation xmlns:xlink="http://www.w3.org/1999/xlink" xlink:type="simple">
          <person-group><name name-style="western"><surname>Takahashi</surname><given-names>R</given-names></name></person-group> (<year>1958</year>) <article-title><italic><tp:taxon-name><tp:taxon-name-part taxon-name-part-type="genus">Thoracaphis</tp:taxon-name-part></tp:taxon-name></italic> and some related new genera of Japan.</article-title> <source><tp:taxon-name><tp:taxon-name-part taxon-name-part-type="class">Insecta</tp:taxon-name-part></tp:taxon-name> Matsumurana</source> <volume>22</volume>: <fpage>7</fpage>–<lpage>14</lpage>. <ext-link xlink:type="simple" ext-link-type="uri" xlink:href="http://eprints.lib.hokudai.ac.jp/dspace/bitstream/2115/9628/1/22(1-2)_p7-14.pdf">http://eprints.lib.hokudai.ac.jp/dspace/bitstream/2115/9628/1/22(1-2)_p7-14.pdf</ext-link> [<date-in-citation>accessed 11.VIII.2016</date-in-citation>]</mixed-citation></ref><ref id="B5"><mixed-citation xmlns:xlink="http://www.w3.org/1999/xlink" xlink:type="simple">
          <person-group><name name-style="western"><surname>Ghosh</surname><given-names>AK</given-names></name><name name-style="western"><surname>Raychaudhuri</surname><given-names>DN</given-names></name></person-group> (<year>1973</year>) <article-title>Studies on the aphids (<tp:taxon-name><tp:taxon-name-part taxon-name-part-type="suborder">Homoptera</tp:taxon-name-part></tp:taxon-name>: <tp:taxon-name><tp:taxon-name-part taxon-name-part-type="family">Aphididae</tp:taxon-name-part></tp:taxon-name>) from eastern India XV. A study of <italic><tp:taxon-name><tp:taxon-name-part taxon-name-part-type="genus">Nipponaphis</tp:taxon-name-part></tp:taxon-name></italic> Pergande and related genera with descriptions of a new genus and eight new species from eastern India. Part II.</article-title> <source>Kontyû</source> <volume>41</volume>: <fpage>477</fpage>–<lpage>496</lpage>. <ext-link xlink:type="simple" ext-link-type="uri" xlink:href="http://ci.nii.ac.jp/els/110003375133.pdf?id=ART0003850519&amp;type=pdf&amp;lang=en&amp;host=cinii&amp;order_no=&amp;ppv_type=0&amp;lang_sw=&amp;no=1470910494&amp;cp=">http://ci.nii.ac.jp/els/110003375133.pdf?id=ART0003850519&amp;type=pdf&amp;lang=en&amp;host=cinii&amp;order_no=&amp;ppv_type=0&amp;lang_sw=&amp;no=1470910494&amp;cp=</ext-link> [<date-in-citation>accessed 11.VIII.2016</date-in-citation>]</mixed-citation></ref><ref id="B2"><mixed-citation xmlns:xlink="http://www.w3.org/1999/xlink" xlink:type="simple">
          <person-group><name name-style="western"><surname>Eastop</surname><given-names>VF</given-names></name><name name-style="western"><surname>Hille Ris Lambers</surname><given-names>D</given-names></name></person-group> (<year>1976</year>) <source>Survey of the World’s Aphids</source>. <publisher-name>Dr. W. Junk b.v., Publishers</publisher-name>, <publisher-loc>The Hague</publisher-loc>, <size units="page">573 pp</size>.</mixed-citation></ref><ref id="B14"><mixed-citation xmlns:xlink="http://www.w3.org/1999/xlink" xlink:type="simple">
          <person-group><name name-style="western"><surname>Tao</surname><given-names>CC</given-names></name></person-group> (<year>1990</year>) <source>Aphid-Fauna of Taiwan Province, China.</source> <publisher-name>Taiwan Provincial Museum</publisher-name>, <publisher-loc>Taipei</publisher-loc>, <size units="page">327 pp</size>.</mixed-citation></ref><ref id="B1"><mixed-citation xmlns:xlink="http://www.w3.org/1999/xlink" xlink:type="simple">
          <person-group><name name-style="western"><surname>Blackman</surname><given-names>RL</given-names></name><name name-style="western"><surname>Eastop</surname><given-names>VF</given-names></name></person-group> (<year>1994</year>) <source>Aphids on the World’s Trees. An Identification and Information Guide.</source> <publisher-name>CAB International</publisher-name>, <publisher-loc>Wallingford, in association with the Natural History Museum, London</publisher-loc>, <size units="page">987 pp</size>. <ext-link xlink:type="simple" ext-link-type="uri" xlink:href="http://www.aphidsonworldsplants.info/">http://www.aphidsonworldsplants.info/</ext-link> [<date-in-citation>accessed 11.VIII.2016</date-in-citation>]</mixed-citation></ref><ref id="B8"><mixed-citation xmlns:xlink="http://www.w3.org/1999/xlink" xlink:type="simple">
          <person-group><name name-style="western"><surname>Remaudière</surname><given-names>G</given-names></name><name name-style="western"><surname>Remaudière</surname><given-names>M</given-names></name></person-group> (<year>1997</year>) <source>Catalogue of the World’s <tp:taxon-name><tp:taxon-name-part taxon-name-part-type="family">Aphididae</tp:taxon-name-part></tp:taxon-name>. <tp:taxon-name><tp:taxon-name-part taxon-name-part-type="suborder">Homoptera</tp:taxon-name-part></tp:taxon-name><tp:taxon-name><tp:taxon-name-part taxon-name-part-type="superfamily">Aphidoidea</tp:taxon-name-part></tp:taxon-name>.</source> <publisher-name>Institut National de la Recherche Agronomique</publisher-name>, <publisher-loc>Paris</publisher-loc>, <size units="page">473 pp</size>.</mixed-citation></ref><ref id="B15"><mixed-citation xmlns:xlink="http://www.w3.org/1999/xlink" xlink:type="simple">
          <person-group><name name-style="western"><surname>Tao</surname><given-names>CC</given-names></name></person-group> (<year>1999</year>) <article-title>List of <tp:taxon-name><tp:taxon-name-part taxon-name-part-type="superfamily">Aphidoidea</tp:taxon-name-part></tp:taxon-name> (<tp:taxon-name><tp:taxon-name-part taxon-name-part-type="suborder">Homoptera</tp:taxon-name-part></tp:taxon-name>) of China.</article-title> <source>Taiwan Agricultural Research Institute Special Publication</source> <volume>77</volume>: <fpage>1</fpage>–<lpage>144</lpage>.</mixed-citation></ref></ref-list></tp:taxon-treatment>
