# Supplementary material for: Review of Parathoracaphis Takahashi, 1958 with description of a new species from China (Hemiptera, Aphididae, Hormaphidinae)
Source: Zookeys. 2016 Oct 11;(623):61–73. doi: 10.3897/zookeys.623.10205 (PMC5096396; doi:10.3897/zookeys.623.10205)
Supplement: XML Treatment for Parathoracaphis spinapilosa [file zookeys.623.10205-treatment8.xml]

<!DOCTYPE tp:taxon-treatment
  PUBLIC "-//TaxonX//DTD Taxonomic Treatment Publishing DTD v0 20100105//EN" "tax-treatment-NSO.dtd">
<tp:taxon-treatment xmlns:tp="http://www.plazi.org/taxpub"><tp:treatment-meta><kwd-group><label>Taxon classification</label><kwd><named-content content-type="kingdom">Animalia</named-content></kwd><kwd><named-content content-type="order">Hemiptera</named-content></kwd><kwd><named-content content-type="family">Aphididae</named-content></kwd></kwd-group><mixed-citation publication-type="journal"><person-group><name><surname>Chen</surname><given-names>Jing</given-names></name><name><surname>Jiang</surname><given-names>Li-Yun</given-names></name><name><surname>Qiao</surname><given-names>Ge-Xia</given-names></name></person-group><article-title>Review of <italic><tp:taxon-name><tp:taxon-name-part taxon-name-part-type="genus">Parathoracaphis</tp:taxon-name-part></tp:taxon-name></italic> Takahashi, 1958 with description of a new species from China (<tp:taxon-name><tp:taxon-name-part taxon-name-part-type="order">Hemiptera</tp:taxon-name-part></tp:taxon-name>, <tp:taxon-name><tp:taxon-name-part taxon-name-part-type="family">Aphididae</tp:taxon-name-part></tp:taxon-name>, <tp:taxon-name><tp:taxon-name-part taxon-name-part-type="subfamily">Hormaphidinae</tp:taxon-name-part></tp:taxon-name>)</article-title><source>Zookeys</source><day>11</day><month>10</month><year>2016</year><volume>2016</volume><issue>623</issue><fpage>61</fpage><lpage>73</lpage><pub-id pub-id-type="doi">10.3897/zookeys.623.10205</pub-id></mixed-citation></tp:treatment-meta><tp:nomenclature><tp:taxon-name>
            <tp:taxon-name-part taxon-name-part-type="genus">Parathoracaphis</tp:taxon-name-part>
            <tp:taxon-name-part taxon-name-part-type="species">spinapilosa</tp:taxon-name-part>
            <object-id xmlns:xlink="http://www.w3.org/1999/xlink" content-type="zoobank" xlink:type="simple">http://zoobank.org/D5BEC449-00CA-4C14-83B6-5B3576BCC5E2</object-id>
          </tp:taxon-name><tp:taxon-status xmlns:xlink="http://www.w3.org/1999/xlink" xlink:type="simple">sp. n.</tp:taxon-status><xref ref-type="fig" rid="F3">Figs 8–10</xref><xref ref-type="fig" rid="F4">, 12–23</xref><xref ref-type="fig" rid="F5">, 24–25</xref><xref ref-type="table" rid="T1">, Table 1</xref></tp:nomenclature><tp:treatment-sec sec-type="etymology" id="SECID0EVLAG"><title>Etymology.</title><p>The new species is named for a pair of spine-like, long, thick, and pointed frontal setae. “<italic>Spina</italic>” (Latin) means “thorn”, “<italic>pilosa</italic>” (Latin) means “hair”.</p></tp:treatment-sec><tp:treatment-sec sec-type="diagnosis" id="SECID0E6LAG"><title>Diagnosis.</title><p>Body small, aleyrodiform. Dorsum of prosoma densely covered with convoluted markings medially and short folded-line shaped sculptures pleuro-marginally. Head with a pair of spine-like frontal setae. Dorsum of prosoma with four pairs of minute spinal setae and 16 pairs of spine-like submarginal setae. Antennae 3- or 4-segmented. Tarsi 2-segmented. Claws normal.</p></tp:treatment-sec><tp:treatment-sec sec-type="description" id="SECID0EEMAG"><title>Description.</title><p>
            <italic>Apterous viviparous females</italic>: Body oval, aleyrodiform, and strongly sclerotized (Fig. <xref ref-type="fig" rid="F4">12</xref>). Black in life, with a fringe of long and curved wax filaments, the filaments sparse at the hind end of body (Fig. <xref ref-type="fig" rid="F5">25</xref>). For morphometric data see Table <xref ref-type="table" rid="T1">1</xref>.</p></tp:treatment-sec><tp:treatment-sec sec-type="Mounted specimens" id="SECID0EYMAG"><title>Mounted specimens.</title><p>Body brown; cauda, anal plate, and genital plate pale in color. Prosoma consisting of fused head, thorax, and abdominal segments I–VII; abdominal segment VIII free (Figs <xref ref-type="fig" rid="F3">8</xref>, <xref ref-type="fig" rid="F4">12</xref>). Dorsum of prosoma densely covered with convoluted markings medially and short folded-line shaped sculptures pleuro-marginally (Figs <xref ref-type="fig" rid="F3">8</xref>, <xref ref-type="fig" rid="F4">12–14</xref>). The margin of dorsal prosoma with a short transversely striped band, band margin with small shallowly crenulated wax glands (Fig. <xref ref-type="fig" rid="F4">15</xref>). Between each segment of thoracic notum and abdominal tergites I–IV, shallow concave lines present at pleural and marginal area of prosoma; concave lines between abdominal tergites III and IV sometimes indistinct (Fig. <xref ref-type="fig" rid="F4">12</xref>). Abdominal tergite VIII with long and short ripples, distributed densely on posterior margin (Fig. <xref ref-type="fig" rid="F3">8</xref>). Head with a pair of frontal setae, spine-like, long, thick, and pointed (Figs <xref ref-type="fig" rid="F3">10</xref>, <xref ref-type="fig" rid="F4">16</xref>, indicated with an arrow in Fig. <xref ref-type="fig" rid="F3">8</xref>). Dorsum of prosoma with 16 pairs of long thick and spine-like submarginal setae, pointed or somewhat blunt at apices, arising from tuberculate bases (Fig. <xref ref-type="fig" rid="F3">8</xref>); head dorsum with two pairs anterior to eyes and a pair between eyes (Figs <xref ref-type="fig" rid="F3">8</xref>, <xref ref-type="fig" rid="F4">17</xref>), pro-, meso-, and meta-notum each with two pairs, abdominal tergites I–VII each with a pair (Fig. <xref ref-type="fig" rid="F3">8</xref>); submarginal setae on abdominal tergite V finer and shorter than setae on other tergites, pointed at apices, located near body margin (Fig. <xref ref-type="fig" rid="F4">18</xref>). Pro-, meso-, meta-notum, <!--PageBreak-->and abdominal tergite I each with a pair of minute spinal setae. Abdominal tergite VIII with four setae, similar to submarginal setae on dorsal prosoma (Fig. <xref ref-type="fig" rid="F3">8</xref>). Frons not protuberant. Eyes 3-faceted. Antennae 3-segmented, rarely 4-segmented, concealed under head, with two apical setae (Figs <xref ref-type="fig" rid="F3">9</xref>, <xref ref-type="fig" rid="F4">19</xref>). Primary rhinaria small, rounded, and placed wide apart. Rostrum short, reaching to fore coxae. Ultimate rostral segment short, thick, and blunt, with two pairs of primary setae and a pair of secondary setae (Fig. <xref ref-type="fig" rid="F4">20</xref>). Legs short, smooth, concealed under body, trochanter and femur fused. Tarsi 2-segmented. First tarsal chaetotaxy: 2, 2, 2. Dorsoapical setae on second tarsal segment expanded at apex and longer than claws. Claws normal. Siphunculi absent. Cau<!--PageBreak-->da and anal plate with spinules, genital plate with spinulose transverse stripes. Cauda knobbed, constricted at base, with six or seven setae (Fig. <xref ref-type="fig" rid="F4">21</xref>). Anal plate bilobed, each lobe with 4–6 setae (Fig. <xref ref-type="fig" rid="F4">22</xref>). Genital plate broadly rounded, with two anterior setae and 6–8 setae along the posterior margin (Fig. <xref ref-type="fig" rid="F4">23</xref>).</p><fig id="F3" position="float" orientation="portrait"><label>Figures 8–11.</label><caption><p>
          <bold>8–9</bold> <italic><tp:taxon-name><tp:taxon-name-part taxon-name-part-type="genus">Parathoracaphis</tp:taxon-name-part> <tp:taxon-name-part taxon-name-part-type="species">spinapilosa</tp:taxon-name-part></tp:taxon-name></italic> sp. n. Apterous viviparous female: <bold>8</bold> dorsal view of body <bold>9</bold> antenna <bold>10–11</bold> Frontal seta: <bold>10</bold> <italic><tp:taxon-name><tp:taxon-name-part taxon-name-part-type="genus">Parathoracaphis</tp:taxon-name-part> <tp:taxon-name-part taxon-name-part-type="species">spinapilosa</tp:taxon-name-part></tp:taxon-name></italic> sp. n. <bold>11</bold> <italic><tp:taxon-name><tp:taxon-name-part taxon-name-part-type="genus">Parathoracaphis</tp:taxon-name-part> <tp:taxon-name-part taxon-name-part-type="species">setigera</tp:taxon-name-part></tp:taxon-name></italic>. Scale bars: 0.10 mm.</p></caption><graphic xmlns:xlink="http://www.w3.org/1999/xlink" xlink:href="zookeys-623-061-g003.jpg" position="float" orientation="portrait" xlink:type="simple" id="oo_106028.jpg"/></fig><fig id="F4" position="float" orientation="portrait"><label>Figures 12–23.</label><caption><p>
          <italic><tp:taxon-name><tp:taxon-name-part taxon-name-part-type="genus">Parathoracaphis</tp:taxon-name-part> <tp:taxon-name-part taxon-name-part-type="species">spinapilosa</tp:taxon-name-part></tp:taxon-name></italic> sp. n. Apterous viviparous female: <bold>12</bold> dorsal view of body <bold>13</bold> convoluted markings on medial area of prosoma dorsum <bold>14</bold> short folded-line shaped sculptures on pleuro-marginal area of prosoma dorsum <bold>15</bold> short transversely striped band on margin of prosoma <bold>16</bold> spine-like frontal seta on head <bold>17</bold> 3 pairs of submarginal setae on head dorsum <bold>18</bold> submarginal setae on abdominal tergites V–VII <bold>19</bold> antenna <bold>20</bold> ultimate rostral segment <bold>21</bold> cauda <bold>22</bold> anal plate <bold>23</bold> genital plate. Scale bars: 0.10 mm.</p></caption><graphic xmlns:xlink="http://www.w3.org/1999/xlink" xlink:href="zookeys-623-061-g004.jpg" position="float" orientation="portrait" xlink:type="simple" id="oo_106029.jpg"/></fig></tp:treatment-sec><tp:treatment-sec sec-type="material" id="SECID0EATAG"><title>Specimens examined.</title><p>
            <italic>Holotype</italic>: apterous viviparous female, <bold>CHINA</bold>: Yunnan (Kunming City, Mt. Xishan), 24 Apr 1995, No. 13480-1-4-2, on <tp:taxon-name><tp:taxon-name-part taxon-name-part-type="family">Fagaceae</tp:taxon-name-part></tp:taxon-name>, coll. G.X. Qiao (<abbrev xmlns:xlink="http://www.w3.org/1999/xlink" content-type="institution" xlink:title="National Zoological Museum of China, Institute of Zoology, Chinese Academy of Sciences, Beijing, China" id="ABBRID0EPTAG" xlink:type="simple">NZMC</abbrev>). <italic>Paratypes</italic>: 25 apterous viviparous females, with the same collection data as holotype (<abbrev xmlns:xlink="http://www.w3.org/1999/xlink" content-type="institution" xlink:title="National Zoological Museum of China, Institute of Zoology, Chinese Academy of Sciences, Beijing, China" id="ABBRID0EWTAG" xlink:type="simple">NZMC</abbrev>); 4 apterous viviparous females, No. 13480-1-5, with the same collection data as holotype (<abbrev xmlns:xlink="http://www.w3.org/1999/xlink" content-type="institution" xlink:title="Natural History Museum, London, UK" id="ABBRID0E2TAG" xlink:type="simple">NHM</abbrev>); 9 apterous viviparous females (COI: KX709878), <bold>CHINA</bold>: Fujian (Jiangle County, Mt. Longqi, <named-content xmlns:xlink="http://www.w3.org/1999/xlink" content-type="dwc:verbatimCoordinates" xlink:type="simple"><named-content content-type="geo-json" specific-use="{&#34;type&#34;:&#34;Point&#34;,&#34;coordinates&#34;:[117.290700,26.510900]}" id="NCID0EFUAG" xlink:type="simple">26.5109°N, 117.2907°E</named-content></named-content>, altitude 730 m), 17 Jun 2011, No. 26901, on <italic><tp:taxon-name><tp:taxon-name-part taxon-name-part-type="genus">Quercus</tp:taxon-name-part></tp:taxon-name></italic> sp., coll. J. Chen, Q.H. Liu, and X.T. Li (<abbrev xmlns:xlink="http://www.w3.org/1999/xlink" content-type="institution" xlink:title="National Zoological Museum of China, Institute of Zoology, Chinese Academy of Sciences, Beijing, China" id="ABBRID0ERUAG" xlink:type="simple">NZMC</abbrev>).</p></tp:treatment-sec><tp:treatment-sec sec-type="Taxonomic notes" id="SECID0EWUAG"><title>Taxonomic notes.</title><p>The new species resembles the type species <italic><tp:taxon-name><tp:taxon-name-part taxon-name-part-type="genus">Parathoracaphis</tp:taxon-name-part> <tp:taxon-name-part taxon-name-part-type="species">setigera</tp:taxon-name-part></tp:taxon-name></italic> (Takahashi), but differs from it as follows: dorsum of prosoma densely covered with convoluted markings medially and short folded-line shaped sculptures pleuro-marginally (Figs <xref ref-type="fig" rid="F3">8</xref>, <xref ref-type="fig" rid="F4">12–14</xref>) (the latter with convoluted markings in medial and pleural area, and marginal area covered with branched linear markings radiating outwards, Figs <xref ref-type="fig" rid="F2">4</xref>, <xref ref-type="fig" rid="F2">6</xref>); head with a pair of long thick and spine-like frontal setae (Fig. <xref ref-type="fig" rid="F3">10</xref>) (in the latter: these are much shorter and finer, Fig. <xref ref-type="fig" rid="F3">11</xref>); dorsum of prosoma with 16 pairs of submarginal setae (the latter: 15 pairs, the pair on abdominal tergite V absent); head dorsum with <!--PageBreak-->two pairs of submarginal setae anterior to eyes, along the body margin, and a pair between eyes (Fig. <xref ref-type="fig" rid="F4">17</xref>) (the latter: all three pairs located along the body margin, Fig. <xref ref-type="fig" rid="F2">5</xref>); antennae 3- or 4-segmented (the latter: 2-segmented).</p></tp:treatment-sec><tp:treatment-sec sec-type="distribution" id="SECID0EIWAG"><title>Distribution.</title><p>China (Fujian and Yunnan).</p></tp:treatment-sec><tp:treatment-sec sec-type="host" id="SECID0ENWAG"><title>Host plants.</title><p>
            <italic><tp:taxon-name><tp:taxon-name-part taxon-name-part-type="genus">Quercus</tp:taxon-name-part></tp:taxon-name></italic> sp. and unidentified <tp:taxon-name><tp:taxon-name-part taxon-name-part-type="family">Fagaceae</tp:taxon-name-part></tp:taxon-name> species.</p></tp:treatment-sec><tp:treatment-sec sec-type="biology" id="SECID0E6WAG"><title>Biology.</title><p>Forming large colonies on the undersides of leaves of host plant (Fig. <xref ref-type="fig" rid="F5">24</xref>). The colony is attended by ants. Apterae bear long and curved wax filaments around the body (Fig. <xref ref-type="fig" rid="F5">25</xref>). The life cycle is unknown.</p><fig id="F5" position="float" orientation="portrait"><label>Figures 24–25.</label><caption><p>
          <italic><tp:taxon-name><tp:taxon-name-part taxon-name-part-type="genus">Parathoracaphis</tp:taxon-name-part> <tp:taxon-name-part taxon-name-part-type="species">spinapilosa</tp:taxon-name-part></tp:taxon-name></italic> sp. n. (Mt. Longqi, Fujian, China; 17 Jun 2011) <bold>24</bold> A colony on underside of leaf of <italic><tp:taxon-name><tp:taxon-name-part taxon-name-part-type="genus">Quercus</tp:taxon-name-part></tp:taxon-name></italic> sp. <bold>25</bold> apterous adults in life, bearing long and curved wax filaments around the body.</p></caption><graphic xmlns:xlink="http://www.w3.org/1999/xlink" xlink:href="zookeys-623-061-g005.jpg" position="float" orientation="portrait" xlink:type="simple" id="oo_106030.jpg"/></fig></tp:treatment-sec><tp:treatment-sec><!--Section generated to contain objects referenced in tp:taxon-treatment.--><table-wrap id="T1" position="float" orientation="portrait"><label>Table 1.</label><caption><p>Morphometric data of <italic><tp:taxon-name><tp:taxon-name-part taxon-name-part-type="genus">Parathoracaphis</tp:taxon-name-part> <tp:taxon-name-part taxon-name-part-type="species">spinapilosa</tp:taxon-name-part></tp:taxon-name></italic> sp. n.</p></caption><table id="TID0EFMAG" rules="all"><tbody><tr><th rowspan="2" colspan="2">Parts<break/> (For abbreviations see Materials and methods)</th><th rowspan="1" colspan="3">Apterous viviparae (n = 25)</th></tr><tr><th rowspan="1" colspan="1">Mean</th><th rowspan="1" colspan="1">Range</th><th rowspan="1" colspan="1">Standard deviation</th></tr><tr><td rowspan="13" colspan="1">Length (mm)</td><td rowspan="1" colspan="1">Body length</td><td rowspan="1" colspan="1">0.710</td><td rowspan="1" colspan="1">0.624–0.778</td><td rowspan="1" colspan="1">0.038</td></tr><tr><td rowspan="1" colspan="1">Body width</td><td rowspan="1" colspan="1">0.524</td><td rowspan="1" colspan="1">0.422–0.581</td><td rowspan="1" colspan="1">0.042</td></tr><tr><td rowspan="1" colspan="1">Whole antenna</td><td rowspan="1" colspan="1">0.065</td><td rowspan="1" colspan="1">0.059–0.074</td><td rowspan="1" colspan="1">0.004</td></tr><tr><td rowspan="1" colspan="1">
                <abbrev xmlns:xlink="http://www.w3.org/1999/xlink" xlink:title="ultimate rostral segment" id="ABBRID0ERJAC" xlink:type="simple">URS</abbrev>
              </td><td rowspan="1" colspan="1">0.029</td><td rowspan="1" colspan="1">0.026–0.031</td><td rowspan="1" colspan="1">0.001</td></tr><tr><td rowspan="1" colspan="1">Hind trochanter and femur</td><td rowspan="1" colspan="1">0.076</td><td rowspan="1" colspan="1">0.072–0.082</td><td rowspan="1" colspan="1">0.003</td></tr><tr><td rowspan="1" colspan="1">Hind tibia</td><td rowspan="1" colspan="1">0.090</td><td rowspan="1" colspan="1">0.084–0.096</td><td rowspan="1" colspan="1">0.004</td></tr><tr><td rowspan="1" colspan="1">
                <abbrev xmlns:xlink="http://www.w3.org/1999/xlink" xlink:title="second hind tarsal segment" id="ABBRID0E4KAC" xlink:type="simple">2HT</abbrev>
              </td><td rowspan="1" colspan="1">0.030</td><td rowspan="1" colspan="1">0.026–0.033</td><td rowspan="1" colspan="1">0.002</td></tr><tr><td rowspan="1" colspan="1">Cauda</td><td rowspan="1" colspan="1">0.016</td><td rowspan="1" colspan="1">0.012–0.017</td><td rowspan="1" colspan="1">0.002</td></tr><tr><td rowspan="1" colspan="1">
                <abbrev xmlns:xlink="http://www.w3.org/1999/xlink" xlink:title="basal width of cauda" id="ABBRID0E3LAC" xlink:type="simple">BW Cauda</abbrev>
              </td><td rowspan="1" colspan="1">0.026</td><td rowspan="1" colspan="1">0.022–0.030</td><td rowspan="1" colspan="1">0.003</td></tr><tr><td rowspan="1" colspan="1">
                <abbrev xmlns:xlink="http://www.w3.org/1999/xlink" xlink:title="basal diameter of antennal segment III" id="ABBRID0EOMAC" xlink:type="simple">Ant.IIIBD</abbrev>
              </td><td rowspan="1" colspan="1">0.011</td><td rowspan="1" colspan="1">0.010–0.014</td><td rowspan="1" colspan="1">0.001</td></tr><tr><td rowspan="1" colspan="1">Frontal setae</td><td rowspan="1" colspan="1">0.032</td><td rowspan="1" colspan="1">0.028–0.037</td><td rowspan="1" colspan="1">0.003</td></tr><tr><td rowspan="1" colspan="1">Submarginal setae on Tergite I</td><td rowspan="1" colspan="1">0.037</td><td rowspan="1" colspan="1">0.032–0.041</td><td rowspan="1" colspan="1">0.002</td></tr><tr><td rowspan="1" colspan="1">Spinal setae on Tergite VIII</td><td rowspan="1" colspan="1">0.042</td><td rowspan="1" colspan="1">0.034–0.048</td><td rowspan="1" colspan="1">0.005</td></tr><tr><td rowspan="8" colspan="1">Ratio (times)</td><td rowspan="1" colspan="1">Whole antenna / Body</td><td rowspan="1" colspan="1">0.09</td><td rowspan="1" colspan="1">0.08–0.11</td><td rowspan="1" colspan="1">0.007</td></tr><tr><td rowspan="1" colspan="1">Hind tibia / Body</td><td rowspan="1" colspan="1">0.13</td><td rowspan="1" colspan="1">0.11–0.14</td><td rowspan="1" colspan="1">0.007</td></tr><tr><td rowspan="1" colspan="1">
                <abbrev xmlns:xlink="http://www.w3.org/1999/xlink" xlink:title="ultimate rostral segment" id="ABBRID0EEPAC" xlink:type="simple">URS</abbrev> / <abbrev xmlns:xlink="http://www.w3.org/1999/xlink" xlink:title="basal width of ultimate rostral segment" id="ABBRID0EIPAC" xlink:type="simple">BW URS</abbrev></td><td rowspan="1" colspan="1">1.14</td><td rowspan="1" colspan="1">1.04–1.26</td><td rowspan="1" colspan="1">0.071</td></tr><tr><td rowspan="1" colspan="1">
                <abbrev xmlns:xlink="http://www.w3.org/1999/xlink" xlink:title="ultimate rostral segment" id="ABBRID0EZPAC" xlink:type="simple">URS</abbrev> / <abbrev xmlns:xlink="http://www.w3.org/1999/xlink" xlink:title="second hind tarsal segment" id="ABBRID0E4PAC" xlink:type="simple">2HT</abbrev></td><td rowspan="1" colspan="1">1.01</td><td rowspan="1" colspan="1">0.92–1.13</td><td rowspan="1" colspan="1">0.082</td></tr><tr><td rowspan="1" colspan="1">Cauda / <abbrev xmlns:xlink="http://www.w3.org/1999/xlink" xlink:title="basal width of cauda" id="ABBRID0EPAAE" xlink:type="simple">BW Cauda</abbrev></td><td rowspan="1" colspan="1">0.61</td><td rowspan="1" colspan="1">0.50–0.70</td><td rowspan="1" colspan="1">0.063</td></tr><tr><td rowspan="1" colspan="1">Frontal setae / <abbrev xmlns:xlink="http://www.w3.org/1999/xlink" xlink:title="basal diameter of antennal segment III" id="ABBRID0EABAE" xlink:type="simple">Ant.IIIBD</abbrev></td><td rowspan="1" colspan="1">2.93</td><td rowspan="1" colspan="1">2.33–3.75</td><td rowspan="1" colspan="1">0.380</td></tr><tr><td rowspan="1" colspan="1">Submarginal setae on Tergite I / <abbrev xmlns:xlink="http://www.w3.org/1999/xlink" xlink:title="basal diameter of antennal segment III" id="ABBRID0ERBAE" xlink:type="simple">Ant.IIIBD</abbrev></td><td rowspan="1" colspan="1">3.39</td><td rowspan="1" colspan="1">2.58–4.25</td><td rowspan="1" colspan="1">0.446</td></tr><tr><td rowspan="1" colspan="1">Spinal setae on Tergite VIII / <abbrev xmlns:xlink="http://www.w3.org/1999/xlink" xlink:title="basal diameter of antennal segment III" id="ABBRID0ECCAE" xlink:type="simple">Ant.IIIBD</abbrev></td><td rowspan="1" colspan="1">3.82</td><td rowspan="1" colspan="1">2.80–5.00</td><td rowspan="1" colspan="1">0.701</td></tr></tbody></table></table-wrap><fig id="F2" position="float" orientation="portrait"><label>Figures 4–7.</label><caption><p>
          <italic><tp:taxon-name><tp:taxon-name-part taxon-name-part-type="genus">Parathoracaphis</tp:taxon-name-part> <tp:taxon-name-part taxon-name-part-type="species">setigera</tp:taxon-name-part></tp:taxon-name></italic> (Takahashi). Apterous viviparous female: <bold>4</bold> dorsal view of body <bold>5</bold> submarginal setae on head dorsum <bold>6</bold> branched linear markings on marginal area of prosoma dorsum <bold>7</bold> apterous adult on underside of leaf of <italic><tp:taxon-name><tp:taxon-name-part taxon-name-part-type="genus">Quercus</tp:taxon-name-part></tp:taxon-name></italic> sp., bearing wax filaments marginally (Kunming, Yunnan, China; 5 Dec 2009). Scale bars: 0.10 mm.</p></caption><graphic xmlns:xlink="http://www.w3.org/1999/xlink" xlink:href="zookeys-623-061-g002.jpg" position="float" orientation="portrait" xlink:type="simple" id="oo_106027.jpg"/></fig></tp:treatment-sec></tp:taxon-treatment>
